# Supplementary material for: Uncovering the phenotypic consequences of multi-locus imprinting disturbances using genome-wide methylation analysis in genomic imprinting disorders
Source: PLoS One. 2023 Aug 18;18(8):e0290450. doi: 10.1371/journal.pone.0290450 (PMC10437897; doi:10.1371/journal.pone.0290450)
Supplement: S1 Table — (XLSX) [file pone.0290450.s001.xlsx]

## Sheet: S1
Additional file 1.
Supplementary Table 1. Primers used for bisulfite pyrosequencing.
Gene	Gene location	Forward primer (5' to 3')	Reverse primer (5' to 3')	Sequencing primer (5' to 3')
ICR1 (H19/IGF2)	11p15.5	AGGGTTTAAGGGGGTTATTTG	TAACTTAAATCCCAAACCATAACA	TTATGGGAGTAGTATTAGATTTTT
ICR2 (KCNQ10T1)	11p15.5	GTGATGTGTTTATTATT	TGGAGGTTTGTGGGYGTTTAG	GTGATGTGTTTATTATT
ICR1, imprinting control region 1; ICR2, imprinting control region 2
