# Supplementary material for: Uncovering the phenotypic consequences of multi-locus imprinting disturbances using genome-wide methylation analysis in genomic imprinting disorders
Source: PLoS One. 2023 Aug 18;18(8):e0290450. doi: 10.1371/journal.pone.0290450 (PMC10437897; doi:10.1371/journal.pone.0290450)
Supplement: S2 Table — (XLSX) [file pone.0290450.s002.xlsx]

## Sheet: S2
Additional file 2.
Supplementary Table 2. Candidate genes included in variant screening.
Gene	Genomic coordinates (GRCh38)	Protein function
ARID4A	Chr14:58,298,555-58,373,876	RB binding protein
ARID4B	Chr1:235,166,902-235,328,179	RB binding protein
CTCF	Chr16:67,562,526-67,639,185	Zinc finger protein
DNMT1	Chr19:10,133,346-10,194,953	Maintenance DNA methyltransferase
DNMT3A	Chr2:25,227,874-25,342,590	de novo DNA methyltransferase
DNMT3B	Chr20:32,762,385-32,809,536	de novo DNA methyltransferase
DNMT3L	Chr21:44,246,339-44,261,897	DNA methyltransferase-like protein
DPPA3	Chr12:7,711,433-7,717,559	Primordial germ cells specification
HIST1H1B	Chr6:27,866,792-27,867,588	Linker histone
KDM1B	Chr6:18,155,422-18,223,854	H3 lysine-4 demethylase
KHDC3L	Chr6:73,362,658-73,364,171	Component of the SCMC
MBD3	Chr19:1,573,596-1,592,865	Component of the NuRD complex
MTA2	Chr11:62,593,214-62,601,865	Component of the NuRD complex
NLRP2	Chr19:54,965,284-55,001,138	NLR protein family
NLRP5	Chr19:55,999,726-56,061,810	Component of the SCMC
NLRP7	Chr19:54,923,509-54,947,505	NLR protein family
OOEP	Chr6:73,368,555-73,369,897	Component of the SCMC
PIWIL2	Chr8:22,275,316-22,357,568	piRNA pathway protein
PIWIL4	Chr11:94,567,368-94,621,421	piRNA pathway protein
PLD6	Chr17:17,200,995-17,206,333	piRNA pathway protein
TLE6	Chr19:2,977,401-2,995,179	Component of the SCMC
TRIM28	Chr19:58,544,064-58,550,715	Scaffold protein for heterochromatin factors
UHRF1	Chr19:4,903,080-4,962,154	DNMT1 recruitment
ZFP42	Chr4:187,995,771-188,005,246	Zinc finger protein
ZFP57	Chr6:29,672,392-29,681,152	Zinc finger protein
SCMC, subcortical; NuRD, Nucleosome Remodelling and Deacetylase complex; NLR, nucleotide-binding and oligomerization like receptor; DNMT1, DNA Methyltransferase 1
