# Supplementary material for: Uncovering the phenotypic consequences of multi-locus imprinting disturbances using genome-wide methylation analysis in genomic imprinting disorders
Source: PLoS One. 2023 Aug 18;18(8):e0290450. doi: 10.1371/journal.pone.0290450 (PMC10437897; doi:10.1371/journal.pone.0290450)
Supplement: S4 Table — (XLSX) [file pone.0290450.s004.xlsx]

## Sheet: S4
Additional file 4.
Supplementary Table 4. Additional differentially methylated CpG sites identified in BWS-MLID patients, compared with the controls
Patient	Probe ID	P value	meanβ_Control	β_BWS	Δβ	CHR	MAPINFO	Gene symbol	Funtional region	Relation to CpG island	iDMR
BWS8	cg06446163	0.00069651	0.462279	0.257575	-0.204703	20	42142671	L3MBTL;L3MBTL	TSS1500;TSS1500	N_Shore	L3MBTL1:alt-TSS-DMR
	cg04984575	0.000645617	0.52306	0.289127	-0.233933	20	42142673	L3MBTL;L3MBTL	TSS1500;TSS1500	N_Shore	L3MBTL1:alt-TSS-DMR
	cg20529070	0.000462829	0.448061	0.226244	-0.221817	20	42142751	L3MBTL;L3MBTL	TSS1500;TSS1500	N_Shore	L3MBTL1:alt-TSS-DMR
	cg18911945	0.00230444	0.413343	0.187909	-0.225434	20	42142784	L3MBTL;L3MBTL	TSS1500;TSS1500	N_Shore	L3MBTL1:alt-TSS-DMR
	cg01877937	0.000214661	0.431474	0.151675	-0.279799	20	42142847	L3MBTL;L3MBTL	TSS1500;TSS1500	N_Shore	L3MBTL1:alt-TSS-DMR
	cg08633313	0.00153003	0.438605	0.151036	-0.287569	20	42142852	L3MBTL;L3MBTL	TSS200;TSS200	N_Shore	L3MBTL1:alt-TSS-DMR
	cg12699433	0.00609888	0.432855	0.21234	-0.220515	20	42142897	L3MBTL;L3MBTL	TSS200;TSS200	N_Shore	L3MBTL1:alt-TSS-DMR
	cg11319028	0.00206258	0.46271	0.173109	-0.289601	20	42142947	L3MBTL;L3MBTL	TSS200;TSS200	N_Shore	L3MBTL1:alt-TSS-DMR
	cg22601123	0.00332421	0.548485	0.254648	-0.293837	20	42142995	L3MBTL;L3MBTL	TSS200;TSS200	N_Shore	L3MBTL1:alt-TSS-DMR
	cg22330467	0.00215441	0.568292	0.333461	-0.234831	20	42143015	L3MBTL;L3MBTL	TSS200;TSS200	N_Shore	L3MBTL1:alt-TSS-DMR
	cg14306330	0.00852712	0.42868	0.192467	-0.236213	20	42143045	L3MBTL;L3MBTL	TSS200;TSS200	N_Shore	L3MBTL1:alt-TSS-DMR
	cg01071811	8.83542e-05	0.521382	0.220491	-0.300891	20	42143080	L3MBTL;L3MBTL;L3MBTL;L3MBTL	5'UTR;1stExon;1stExon;5'UTR	N_Shore	L3MBTL1:alt-TSS-DMR
	cg02611863	0.0049762	0.514829	0.241753	-0.273076	20	42143096	L3MBTL;L3MBTL;L3MBTL;L3MBTL	5'UTR;1stExon;1stExon;5'UTR	N_Shore	L3MBTL1:alt-TSS-DMR
	cg15330298	0.020182	0.492268	0.243008	-0.249261	20	42143174	L3MBTL;L3MBTL;L3MBTL;L3MBTL	5'UTR;1stExon;1stExon;5'UTR	N_Shore	L3MBTL1:alt-TSS-DMR
	cg15302378	0.000639953	0.586586	0.330512	-0.256074	20	42143399	L3MBTL;L3MBTL	1stExon;1stExon	Island	L3MBTL1:alt-TSS-DMR
	cg09541000	0.00181024	0.523783	0.256871	-0.266911	20	42143489	L3MBTL;L3MBTL	Body;Body	Island	L3MBTL1:alt-TSS-DMR
	cg04457481	0.000147665	0.428291	0.201913	-0.226378	20	57426835	GNAS;GNAS;GNAS;GNASAS	TSS1500;TSS1500;3'UTR;TSS1500	Island	GNAS-AS1:TSS-DMR
	cg27262796	0.000897653	0.468695	0.257283	-0.211412	20	57426858	GNAS;GNAS;GNAS;GNASAS	TSS1500;TSS1500;3'UTR;TSS1500	Island	GNAS-AS1:TSS-DMR
	cg21938532	0.00235958	0.50118	0.289011	-0.212169	20	57426931	GNAS;GNAS;GNAS;GNASAS	TSS1500;TSS1500;3'UTR;TSS1500	Island	GNAS-AS1:TSS-DMR
	cg06324048	0.000535064	0.477209	0.171418	-0.305791	20	57427103	GNAS;GNAS;GNAS;GNASAS	TSS1500;TSS1500;3'UTR;TSS1500	N_Shore	GNAS-AS1:TSS-DMR
	cg03908391	0.000217276	0.517598	0.191531	-0.326067	20	57427170	GNAS;GNAS;GNAS;GNASAS	TSS1500;TSS1500;3'UTR;TSS1500	N_Shore	GNAS-AS1:TSS-DMR
	cg22290117	0.000915467	0.513829	0.271774	-0.242055	20	57427173	GNAS;GNAS;GNAS;GNASAS	TSS1500;TSS1500;3'UTR;TSS1500	N_Shore	GNAS-AS1:TSS-DMR
	cg07105596	0.00238694	0.334398	0.0889008	-0.245497	20	57427472	GNAS;GNAS;GNAS	TSS1500;TSS1500;3'UTR	N_Shore	GNAS-AS1:TSS-DMR
	cg27304369	0.000651781	0.403547	0.138866	-0.264682	20	57427483	GNAS;GNAS;GNAS	TSS1500;TSS1500;3'UTR	N_Shore	GNAS-AS1:TSS-DMR
	cg14564778	0.00379338	0.406101	0.200486	-0.205616	20	57427556	GNAS;GNAS;GNAS	TSS1500;TSS1500;3'UTR	N_Shore	GNAS-AS1:TSS-DMR
	cg10302550	0.00560896	0.44557	0.240467	-0.205103	20	57427821	GNAS;GNAS;GNAS	TSS1500;TSS1500;3'UTR	Island	GNAS-AS1:TSS-DMR
	cg17414107	0.000124077	0.463766	0.223388	-0.240378	20	57427830	GNAS;GNAS;GNAS	TSS1500;TSS1500;3'UTR	Island	GNAS-AS1:TSS-DMR
	cg19640589	0.000561978	0.313537	0.105339	-0.208198	20	57427973	GNAS;GNAS;GNAS	TSS200;TSS200;3'UTR	Island	GNAS-AS1:TSS-DMR
BWS9	cg10243676	0.0146606	0.515652	0.299872	-0.215781	1	40024971	LOC728448	Body		PPIEL:Ex1-DMR
	cg11704876	0.0333192	0.602947	0.344711	-0.258235	1	40025232	LOC728448	Body		PPIEL:Ex1-DMR
	cg22862450	0.032325	0.701387	0.478559	-0.222828	1	40025411	LOC728448	TSS200		PPIEL:Ex1-DMR
	cg15057250	0.0387879	0.732989	0.508229	-0.22476	1	40025415	LOC728448	TSS200		PPIEL:Ex1-DMR
	cg24871743	0.0143177	0.545371	0.30131	-0.244061	1	68512650	DIRAS3	Body	Island	DIRAS3:Ex2-DMR
	cg22901840	0.000213412	0.410166	0.124163	-0.286003	1	68512777	DIRAS3	Body	Island	DIRAS3:Ex2-DMR
	cg20149168	0.00118323	0.468605	0.235597	-0.233008	1	68512807	DIRAS3	Body	Island	DIRAS3:Ex2-DMR
	cg00448707	0.00106606	0.556667	0.284482	-0.272184	1	68512928	DIRAS3	Body	Island	DIRAS3:Ex2-DMR
	cg09118625	0.000486936	0.444844	0.173474	-0.27137	1	68512971	DIRAS3	Body	Island	DIRAS3:Ex2-DMR
	cg16148270	0.0156404	0.594211	0.35672	-0.237491	1	68516465	DIRAS3	TSS200	Island	DIRAS3:Ex2-DMR
	cg16148134	0.00485126	0.490385	0.273452	-0.216933	1	68517205	DIRAS3	TSS1500	N_Shore	DIRAS3:Ex2-DMR
	cg10038185	0.00183531	0.458131	0.228833	-0.229298	1	68517273	DIRAS3	TSS1500	Island	DIRAS3:Ex2-DMR
	cg18772071	0.000619895	0.48637	0.103057	-0.383313	4	89618324	NAP1L5;HERC3;NAP1L5	1stExon;Body;3'UTR		NAP1L5:TSS-DMR
	cg05065100	0.000224055	0.41916	0.0813912	-0.337768	4	89618533	NAP1L5;HERC3	1stExon;Body		NAP1L5:TSS-DMR
	cg12759554	3.3129e-05	0.447868	0.0982048	-0.349664	4	89618637	NAP1L5;HERC3	1stExon;Body		NAP1L5:TSS-DMR
	cg01578057	0.000110993	0.370485	0.0398696	-0.330616	4	89618667	NAP1L5;HERC3	1stExon;Body		NAP1L5:TSS-DMR
	cg27150681	4.84957e-06	0.546282	0.118436	-0.427846	4	89618861	NAP1L5;HERC3	1stExon;Body		NAP1L5:TSS-DMR
	cg23954636	4.40614e-05	0.496517	0.193269	-0.303248	4	89618982	NAP1L5;HERC3;NAP1L5	1stExon;Body;5'UTR		NAP1L5:TSS-DMR
	cg01174175	9.76957e-05	0.544096	0.150069	-0.394027	4	89619014	NAP1L5;HERC3;NAP1L5	1stExon;Body;5'UTR		NAP1L5:TSS-DMR
	cg06617468	0.000101235	0.541357	0.160759	-0.380598	4	89619023	NAP1L5;HERC3	TSS200;Body		NAP1L5:TSS-DMR
	cg18607468	0.000850706	0.472413	0.231659	-0.240754	4	89619030	NAP1L5;HERC3	TSS200;Body		NAP1L5:TSS-DMR
	cg11300971	8.49365e-06	0.585214	0.116029	-0.469185	4	89619038	NAP1L5;HERC3	TSS200;Body		NAP1L5:TSS-DMR
	cg01026744	3.94463e-05	0.531708	0.0799951	-0.451713	4	89619053	NAP1L5;HERC3	TSS200;Body		NAP1L5:TSS-DMR
	cg13610072	6.78694e-05	0.525063	0.0668821	-0.458181	4	89619085	NAP1L5;HERC3	TSS200;Body		NAP1L5:TSS-DMR
	cg07539802	0.00412233	0.713356	0.469639	-0.243718	4	89619236	HERC3;NAP1L5	Body;TSS1500		NAP1L5:TSS-DMR
	cg21740964	0.0166199	0.526103	0.305593	-0.22051	6	3849331	FAM50B	TSS1500	Island	FAM50B:TSS-DMR
	cg01905633	0.003217	0.331912	0.122638	-0.209274	6	3849391	FAM50B	TSS1500	Island	FAM50B:TSS-DMR
	cg19362611	0.0167227	0.548627	0.320418	-0.228209	6	3849442	FAM50B	TSS200	Island	FAM50B:TSS-DMR
	cg18197332	0.00122758	0.467442	0.222198	-0.245244	6	3849458	FAM50B	TSS200	Island	FAM50B:TSS-DMR
	cg04447621	3.92549e-05	0.510598	0.190469	-0.320129	6	3849475	FAM50B	TSS200	Island	FAM50B:TSS-DMR
	cg23835083	0.000255808	0.442297	0.221982	-0.220315	6	3849536	FAM50B	TSS200	Island	FAM50B:TSS-DMR
	cg18487516	0.000119766	0.482049	0.215418	-0.266631	6	3849542	FAM50B	TSS200	Island	FAM50B:TSS-DMR
	cg12497786	5.61486e-05	0.568124	0.132952	-0.435172	6	3849577	FAM50B	TSS200	Island	FAM50B:TSS-DMR
	cg09730369	8.2848e-05	0.702406	0.290139	-0.412267	6	144328421	HYMAI;PLAGL1;PLAGL1;PLAGL1;PLAGL1;PLAGL1;PLAGL1;PLAGL1;PLAGL1	Body;5'UTR;5'UTR;5'UTR;5'UTR;5'UTR;5'UTR;5'UTR;5'UTR	N_Shore	PLAGL1:alt-TSS-DMR
	cg17865602	0.00162173	0.520057	0.11011	-0.409947	6	144328482	HYMAI;PLAGL1;PLAGL1;PLAGL1;PLAGL1;PLAGL1;PLAGL1;PLAGL1;PLAGL1	Body;5'UTR;5'UTR;5'UTR;5'UTR;5'UTR;5'UTR;5'UTR;5'UTR	N_Shore	PLAGL1:alt-TSS-DMR
	cg25350411	4.44532e-05	0.421355	0.0556918	-0.365664	6	144328917	HYMAI;PLAGL1;PLAGL1;PLAGL1;PLAGL1;PLAGL1;PLAGL1;PLAGL1;PLAGL1	Body;5'UTR;5'UTR;5'UTR;5'UTR;5'UTR;5'UTR;5'UTR;5'UTR	Island	PLAGL1:alt-TSS-DMR
	cg07077459	2.85831e-05	0.483458	0.0742339	-0.409224	6	144329052	HYMAI;PLAGL1;PLAGL1;PLAGL1;PLAGL1;PLAGL1;PLAGL1;PLAGL1;PLAGL1	Body;5'UTR;5'UTR;5'UTR;5'UTR;5'UTR;5'UTR;5'UTR;5'UTR	Island	PLAGL1:alt-TSS-DMR
	cg22378065	0.000107432	0.501492	0.0984466	-0.403046	6	144329172	HYMAI;PLAGL1;PLAGL1;PLAGL1;PLAGL1;PLAGL1;PLAGL1;PLAGL1;PLAGL1	Body;5'UTR;5'UTR;5'UTR;5'UTR;5'UTR;5'UTR;5'UTR;5'UTR	Island	PLAGL1:alt-TSS-DMR
	cg22352234	0.000190107	0.476614	0.109682	-0.366932	6	144329382	PLAGL1;HYMAI;PLAGL1;PLAGL1;PLAGL1;PLAGL1;PLAGL1;PLAGL1;PLAGL1;PLAGL1;PLAGL1;PLAGL1;PLAGL1;PLAGL1;PLAGL1	1stExon;Body;5'UTR;5'UTR;5'UTR;1stExon;5'UTR;1stExon;1stExon;1stExon;5'UTR;5'UTR;1stExon;5'UTR;5'UTR	Island	PLAGL1:alt-TSS-DMR
	cg00702231	0.000150793	0.56819	0.136402	-0.431788	6	144329473	PLAGL1;HYMAI;PLAGL1;PLAGL1;PLAGL1;PLAGL1;PLAGL1;PLAGL1;PLAGL1;PLAGL1;PLAGL1;PLAGL1;PLAGL1;PLAGL1;PLAGL1	1stExon;Body;5'UTR;5'UTR;5'UTR;1stExon;5'UTR;1stExon;1stExon;1stExon;5'UTR;5'UTR;1stExon;5'UTR;5'UTR	Island	PLAGL1:alt-TSS-DMR
	cg12757684	0.000407578	0.407552	0.114602	-0.29295	6	144329485	PLAGL1;HYMAI;PLAGL1;PLAGL1;PLAGL1;PLAGL1;PLAGL1;PLAGL1;PLAGL1;PLAGL1;PLAGL1;PLAGL1;PLAGL1;PLAGL1;PLAGL1	1stExon;Body;5'UTR;5'UTR;5'UTR;1stExon;5'UTR;1stExon;1stExon;1stExon;5'UTR;5'UTR;1stExon;5'UTR;5'UTR	Island	PLAGL1:alt-TSS-DMR
	cg12820609	0.000271649	0.492784	0.130399	-0.362385	6	144329744	PLAGL1;PLAGL1;PLAGL1;PLAGL1;PLAGL1;PLAGL1;PLAGL1;PLAGL1;PLAGL1;PLAGL1;PLAGL1;PLAGL1;HYMAI;PLAGL1;PLAGL1;PLAGL1;PLAGL1;PLAGL1;PLAGL1;PLAGL1;PLAGL1;PLAGL1	TSS200;TSS200;TSS200;TSS200;TSS200;TSS200;TSS1500;TSS1500;TSS1500;TSS1500;TSS1500;TSS1500;Body;5'UTR;5'UTR;5'UTR;5'UTR;5'UTR;5'UTR;5'UTR;5'UTR;5'UTR	Island	PLAGL1:alt-TSS-DMR
	cg05326984	0.000130956	0.511483	0.170957	-0.340526	6	144329766	HYMAI;PLAGL1;PLAGL1;PLAGL1;PLAGL1;PLAGL1;PLAGL1;PLAGL1;PLAGL1	Body;TSS1500;TSS1500;5'UTR;TSS1500;TSS1500;TSS1500;5'UTR;TSS1500	Island	PLAGL1:alt-TSS-DMR
	cg08263357	0.000317744	0.553209	0.0940913	-0.459117	6	144329780	HYMAI;PLAGL1;PLAGL1;PLAGL1;PLAGL1;PLAGL1;PLAGL1;PLAGL1;PLAGL1	Body;TSS1500;TSS1500;5'UTR;TSS1500;TSS1500;TSS1500;5'UTR;TSS1500	Island	PLAGL1:alt-TSS-DMR
	cg11532302	0.000269737	0.458833	0.0806637	-0.378169	6	144329789	HYMAI;PLAGL1;PLAGL1;PLAGL1;PLAGL1;PLAGL1;PLAGL1;PLAGL1;PLAGL1	Body;TSS1500;TSS1500;5'UTR;TSS1500;TSS1500;TSS1500;5'UTR;TSS1500	Island	PLAGL1:alt-TSS-DMR
	cg27216384	9.87654e-05	0.346491	0.116288	-0.230203	6	144329802	HYMAI;PLAGL1;PLAGL1;PLAGL1;PLAGL1;PLAGL1;PLAGL1;PLAGL1;PLAGL1	Body;TSS1500;TSS1500;5'UTR;TSS1500;TSS1500;TSS1500;5'UTR;TSS1500	Island	PLAGL1:alt-TSS-DMR
	cg17895149	0.000864585	0.507876	0.0799099	-0.427966	6	144329829	HYMAI;PLAGL1;PLAGL1;PLAGL1;PLAGL1;PLAGL1;PLAGL1;PLAGL1;PLAGL1	Body;TSS1500;TSS1500;5'UTR;TSS1500;TSS1500;TSS1500;5'UTR;TSS1500	Island	PLAGL1:alt-TSS-DMR
	cg12553689	0.000914875	0.505475	0.0826299	-0.422845	15	99408958	IGF1R	Body		IGF1R:Int2-DMR
	cg07615383	0.000807135	0.342576	0.0765657	-0.266011	15	99409194	IGF1R	Body		IGF1R:Int2-DMR
	cg00098799	0.00133776	0.394461	0.0777708	-0.31669	15	99409360	IGF1R	Body		IGF1R:Int2-DMR
	cg13812291	0.00187451	0.489052	0.0796813	-0.409371	15	99409411	IGF1R	Body		IGF1R:Int2-DMR
	cg03380198	0.00247219	0.446998	0.061493	-0.385505	15	99409506	IGF1R	Body		IGF1R:Int2-DMR
	cg00606841	0.00109541	0.5321	0.275666	-0.256434	21	40757691	WRB	Body	Island	WRB:alt-TSS-DMR
	cg22858667	6.00764e-05	0.528148	0.238095	-0.290053	21	40757750	WRB	Body	Island	WRB:alt-TSS-DMR
	cg26710963	0.000130099	0.462454	0.14354	-0.318914	21	40757899	WRB	Body	Island	WRB:alt-TSS-DMR
	cg09916765	0.00532803	0.389265	0.124092	-0.265173	21	40758208	WRB;WRB	Body;TSS1500	S_Shore	WRB:alt-TSS-DMR
BWS12	cg10243676	0.0104468	0.515652	0.275641	-0.240011	1	40024971	LOC728448	Body		PPIEL:Ex1-DMR
	cg11704876	0.0245618	0.602947	0.315533	-0.287413	1	40025232	LOC728448	Body		PPIEL:Ex1-DMR
	cg22862450	0.0239079	0.701387	0.449805	-0.251581	1	40025411	LOC728448	TSS200		PPIEL:Ex1-DMR
	cg15057250	0.0382797	0.732989	0.506938	-0.22605	1	40025415	LOC728448	TSS200		PPIEL:Ex1-DMR
	cg21740964	0.0154052	0.526103	0.300091	-0.226012	6	3849331	FAM50B	TSS1500	Island	FAM50B:TSS-DMR
	cg01905633	0.00375894	0.331912	0.129931	-0.201982	6	3849391	FAM50B	TSS1500	Island	FAM50B:TSS-DMR
	cg03954573	0.00106365	0.475303	0.274278	-0.201025	6	3849434	FAM50B	TSS200	Island	FAM50B:TSS-DMR
	cg19362611	0.0126564	0.548627	0.298821	-0.249806	6	3849442	FAM50B	TSS200	Island	FAM50B:TSS-DMR
	cg18197332	0.00126446	0.467442	0.22414	-0.243302	6	3849458	FAM50B	TSS200	Island	FAM50B:TSS-DMR
	cg04447621	6.29344e-05	0.510598	0.226226	-0.284372	6	3849475	FAM50B	TSS200	Island	FAM50B:TSS-DMR
	cg23835083	0.000154627	0.442297	0.19125	-0.251047	6	3849536	FAM50B	TSS200	Island	FAM50B:TSS-DMR
	cg18487516	9.54706e-05	0.482049	0.199613	-0.282436	6	3849542	FAM50B	TSS200	Island	FAM50B:TSS-DMR
	cg12497786	0.000160592	0.568124	0.22473	-0.343394	6	3849577	FAM50B	TSS200	Island	FAM50B:TSS-DMR
	cg25073793	9.52536e-05	0.5138	0.267032	-0.246768	6	3849702	FAM50B;FAM50B	1stExon;5'UTR	Island	FAM50B:TSS-DMR
	cg20646939	0.000615624	0.436714	0.214655	-0.22206	19	54040774	ZNF331;ZNF331	TSS1500;5'UTR	N_Shore	ZNF331:alt-TSS-DMR1
	cg06855497	0.00491166	0.474561	0.271916	-0.202645	19	54040813	ZNF331;ZNF331	TSS1500;5'UTR	Island	ZNF331:alt-TSS-DMR1
	cg04522821	0.000460372	0.336829	0.124012	-0.212817	19	54041329	ZNF331;ZNF331	TSS200;5'UTR	Island	ZNF331:alt-TSS-DMR1
	cg14593306	0.00508905	0.346143	0.13873	-0.207413	19	54041847	ZNF331;ZNF331;ZNF331;ZNF331;ZNF331	TSS200;5'UTR;5'UTR;5'UTR;5'UTR	Island	ZNF331:alt-TSS-DMR1
	cg03499639	0.000131007	0.385079	0.127866	-0.257213	19	54041856	ZNF331;ZNF331	5'UTR;5'UTR	Island	ZNF331:alt-TSS-DMR1
	cg06860848	0.000426308	0.476199	0.232653	-0.243546	19	54057208	ZNF331;ZNF331;ZNF331	5'UTR;5'UTR;TSS1500	N_Shore	ZNF331:alt-TSS-DMR2
	cg03113572	0.000266717	0.507884	0.243454	-0.26443	19	54057415	ZNF331;ZNF331;ZNF331	5'UTR;5'UTR;TSS1500	Island	ZNF331:alt-TSS-DMR2
	cg17223707	0.00113738	0.455008	0.187768	-0.26724	19	54057615	ZNF331;ZNF331;ZNF331;ZNF331;ZNF331;ZNF331;ZNF331	TSS1500;TSS1500;5'UTR;5'UTR;5'UTR;5'UTR;5'UTR	Island	ZNF331:alt-TSS-DMR2
	cg10823956	0.000947929	0.417594	0.215444	-0.20215	19	54057671	ZNF331;ZNF331;ZNF331;ZNF331;ZNF331;ZNF331;ZNF331	TSS1500;TSS1500;5'UTR;5'UTR;5'UTR;5'UTR;5'UTR	Island	ZNF331:alt-TSS-DMR2
	cg03490784	0.00130899	0.460413	0.259397	-0.201015	19	54057794	ZNF331;ZNF331;ZNF331;ZNF331;ZNF331;ZNF331;ZNF331	TSS1500;TSS200;5'UTR;5'UTR;5'UTR;5'UTR;5'UTR	Island	ZNF331:alt-TSS-DMR2
	cg22815181	0.00805731	0.54418	0.248506	-0.295674	19	54057812	ZNF331;ZNF331;ZNF331;ZNF331;ZNF331;ZNF331;ZNF331	TSS1500;TSS200;5'UTR;5'UTR;5'UTR;5'UTR;5'UTR	Island	ZNF331:alt-TSS-DMR2
	cg20071427	0.000210413	0.468851	0.171009	-0.297841	19	54058085	ZNF331;ZNF331;ZNF331	5'UTR;5'UTR;TSS1500	Island	ZNF331:alt-TSS-DMR2
	cg06781532	0.00339721	0.594244	0.392994	-0.20125	22	42077939	NHP2L1;NHP2L1	Body;Body	Island	NHP2L1:alt-TSS-DMR
	cg18152773	0.000374352	0.41077	0.162113	-0.248657	22	42078217	NHP2L1;NHP2L1	Body;Body	Island	NHP2L1:alt-TSS-DMR
	cg05871614	3.46987e-05	0.451753	0.124285	-0.327468	22	42078330	NHP2L1;NHP2L1	Body;Body	Island	NHP2L1:alt-TSS-DMR
	cg22083753	0.000197696	0.424742	0.112335	-0.312407	22	42078365	NHP2L1;NHP2L1;NHP2L1	Body;1stExon;5'UTR	Island	NHP2L1:alt-TSS-DMR
