# Supplementary material for: Uncovering the phenotypic consequences of multi-locus imprinting disturbances using genome-wide methylation analysis in genomic imprinting disorders
Source: PLoS One. 2023 Aug 18;18(8):e0290450. doi: 10.1371/journal.pone.0290450 (PMC10437897; doi:10.1371/journal.pone.0290450)
Supplement: S5 Table — (XLSX) [file pone.0290450.s005.xlsx]

## Sheet: S5
Additional file 5.
Supplementary Table 5. Methylation changes in shared affected iDMRs in BWS-MLID patients
Probe ID		Control	B9	B12		CHR	MAPINFO	Gene symbol	Funtional region	Relation to CpG island	iDMR
		β (mean)	Δβ	Δβ
cg10243676		0.515652	-0.215781	-0.240011		1	40024971	LOC728448	Body		PPIEL:Ex1-DMR
cg11704876		0.602947	-0.258235	-0.287413		1	40025232	LOC728448	Body		PPIEL:Ex1-DMR
cg22862450		0.701387	-0.222828	-0.251581		1	40025411	LOC728448	TSS200		PPIEL:Ex1-DMR
cg15057250		0.732989	-0.22476	-0.22605		1	40025415	LOC728448	TSS200		PPIEL:Ex1-DMR
cg21740964		0.526103	-0.22051	-0.226012		6	3849331	FAM50B	TSS1500	Island	FAM50B:TSS-DMR
cg01905633		0.331912	-0.209274	-0.201982		6	3849391	FAM50B	TSS1500	Island	FAM50B:TSS-DMR
cg03954573		0.475303		-0.201025		6	3849434	FAM50B	TSS200	Island	FAM50B:TSS-DMR
cg19362611		0.548627	-0.228209	-0.249806		6	3849442	FAM50B	TSS200	Island	FAM50B:TSS-DMR
cg18197332		0.467442	-0.245244	-0.243302		6	3849458	FAM50B	TSS200	Island	FAM50B:TSS-DMR
cg04447621		0.510598	-0.320129	-0.284372		6	3849475	FAM50B	TSS200	Island	FAM50B:TSS-DMR
cg23835083		0.442297	-0.220315	-0.251047		6	3849536	FAM50B	TSS200	Island	FAM50B:TSS-DMR
cg18487516		0.482049	-0.266631	-0.282436		6	3849542	FAM50B	TSS200	Island	FAM50B:TSS-DMR
cg12497786		0.568124	-0.435172	-0.343394		6	3849577	FAM50B	TSS200	Island	FAM50B:TSS-DMR
cg25073793		0.5138		-0.246768		6	3849702	FAM50B;FAM50B	1stExon;5'UTR	Island	FAM50B:TSS-DMR
