# Supplementary material for: Uncovering the phenotypic consequences of multi-locus imprinting disturbances using genome-wide methylation analysis in genomic imprinting disorders
Source: PLoS One. 2023 Aug 18;18(8):e0290450. doi: 10.1371/journal.pone.0290450 (PMC10437897; doi:10.1371/journal.pone.0290450)
Supplement: S6 Table — (XLSX) [file pone.0290450.s006.xlsx]

## Sheet: S6
Additional file 6.
Supplementary Table 6. Additional ifferentially methylated CpG sites identified in an SRS-MLID patient, compared with the controls
Probe ID	P value	meanβ_Control	β_SRS	Δβ	CHR	MAPINFO	Gene symbol	Funtional region	Relation to CpG island	iDMR
cg19924104	6.02669e-06	0.362311	0.11188	-0.250431	7	94285672	PEG10;PEG10;PEG10;SGCE;SGCE;SGCE;PEG10	5'UTR;1stExon;1stExon;TSS200;TSS200;TSS200;5'UTR	Island	PEG10:TSS-DMR
cg11589966	0.000110698	0.478767	0.231806	-0.246961	7	94285685	PEG10;PEG10;PEG10;SGCE;SGCE;SGCE;PEG10	5'UTR;1stExon;1stExon;TSS200;TSS200;TSS200;5'UTR	Island	PEG10:TSS-DMR
cg05531533	3.22383e-05	0.410354	0.163658	-0.246696	7	94285687	SGCE;SGCE;SGCE;SGCE;PEG10;PEG10;PEG10;PEG10;PEG10;PEG10;PEG10;PEG10;PEG10;PEG10;PEG10;PEG10	TSS200;TSS200;TSS200;TSS200;1stExon;1stExon;1stExon;1stExon;5'UTR;5'UTR;1stExon;1stExon;5'UTR;5'UTR;5'UTR;5'UTR	Island	PEG10:TSS-DMR
cg27435646	0.000204322	0.500137	0.18592	-0.314217	7	94285712	PEG10;PEG10;PEG10;SGCE;SGCE;SGCE;PEG10	5'UTR;1stExon;1stExon;TSS200;TSS200;TSS200;5'UTR	Island	PEG10:TSS-DMR
cg05819130	0.00018277	0.527277	0.298525	-0.228752	7	94285759	SGCE;PEG10;PEG10;PEG10;SGCE;PEG10;SGCE	TSS1500;5'UTR;1stExon;1stExon;TSS1500;5'UTR;TSS1500	Island	PEG10:TSS-DMR
cg02965180	4.76143e-06	0.498917	0.151127	-0.34779	7	94285784	SGCE;PEG10;PEG10;PEG10;SGCE;PEG10;SGCE	TSS1500;5'UTR;1stExon;1stExon;TSS1500;5'UTR;TSS1500	Island	PEG10:TSS-DMR
cg05277165	7.31513e-06	0.463967	0.194459	-0.269508	7	94285814	SGCE;PEG10;PEG10;PEG10;SGCE;PEG10;SGCE	TSS1500;5'UTR;1stExon;1stExon;TSS1500;5'UTR;TSS1500	Island	PEG10:TSS-DMR
cg13660372	0.00452342	0.444671	0.165238	-0.279433	7	94285873	SGCE;PEG10;PEG10;PEG10;SGCE;PEG10;SGCE	TSS1500;5'UTR;1stExon;1stExon;TSS1500;5'UTR;TSS1500	Island	PEG10:TSS-DMR
cg06674062	0.000147103	0.376466	0.0892761	-0.28719	7	94285887	SGCE;PEG10;PEG10;PEG10;SGCE;PEG10;SGCE	TSS1500;5'UTR;1stExon;1stExon;TSS1500;5'UTR;TSS1500	Island	PEG10:TSS-DMR
cg09910998	0.000423009	0.428236	0.155128	-0.273108	7	94285942	SGCE;PEG10;SGCE;PEG10;SGCE	TSS1500;5'UTR;TSS1500;5'UTR;TSS1500	Island	PEG10:TSS-DMR
cg08291000	0.000166437	0.395938	0.0753715	-0.320567	7	94285960	SGCE;PEG10;SGCE;PEG10;SGCE	TSS1500;5'UTR;TSS1500;5'UTR;TSS1500	Island	PEG10:TSS-DMR
cg27230044	0.00136536	0.468834	0.0544168	-0.414417	7	94285993	SGCE;PEG10;SGCE;PEG10;SGCE	TSS1500;5'UTR;TSS1500;5'UTR;TSS1500	Island	PEG10:TSS-DMR
cg24885794	8.52544e-05	0.386321	0.0919629	-0.294358	7	94286086	SGCE;PEG10;SGCE;PEG10;SGCE	TSS1500;5'UTR;TSS1500;5'UTR;TSS1500	Island	PEG10:TSS-DMR
cg26997085	0.00013607	0.377528	0.0878476	-0.28968	7	94286110	SGCE;PEG10;SGCE;PEG10;SGCE	TSS1500;5'UTR;TSS1500;5'UTR;TSS1500	Island	PEG10:TSS-DMR
cg22331138	0.000117056	0.461288	0.077732	-0.383556	7	94286131	SGCE;PEG10;SGCE;PEG10;SGCE	TSS1500;5'UTR;TSS1500;5'UTR;TSS1500	Island	PEG10:TSS-DMR
cg16492735	5.05616e-05	0.495979	0.0902382	-0.405741	7	94286208	SGCE;PEG10;SGCE;PEG10;SGCE	TSS1500;5'UTR;TSS1500;5'UTR;TSS1500	Island	PEG10:TSS-DMR
cg09512080	1.33385e-05	0.453765	0.103415	-0.35035	7	94286219	SGCE;PEG10;SGCE;PEG10;SGCE	TSS1500;5'UTR;TSS1500;5'UTR;TSS1500	Island	PEG10:TSS-DMR
cg26503018	0.000218231	0.443825	0.117933	-0.325892	7	94286243	SGCE;PEG10;SGCE;PEG10;SGCE	TSS1500;5'UTR;TSS1500;5'UTR;TSS1500	Island	PEG10:TSS-DMR
cg27120649	0.000571197	0.350639	0.0762296	-0.27441	7	94286261	SGCE;PEG10;SGCE;PEG10;SGCE	TSS1500;5'UTR;TSS1500;5'UTR;TSS1500	Island	PEG10:TSS-DMR
cg21771834	0.000434618	0.493151	0.183601	-0.30955	7	94286263	SGCE;PEG10;SGCE;PEG10;SGCE	TSS1500;5'UTR;TSS1500;5'UTR;TSS1500	Island	PEG10:TSS-DMR
cg27001184	0.000159094	0.524553	0.156015	-0.368538	7	94286267	SGCE;PEG10;SGCE;PEG10;SGCE	TSS1500;5'UTR;TSS1500;5'UTR;TSS1500	Island	PEG10:TSS-DMR
cg23342787	0.000104966	0.571721	0.184042	-0.387679	7	94286294	SGCE;PEG10;SGCE;PEG10;SGCE	TSS1500;5'UTR;TSS1500;5'UTR;TSS1500	Island	PEG10:TSS-DMR
cg14873490	0.000365336	0.443061	0.150619	-0.292442	7	94286304	SGCE;PEG10;SGCE;PEG10;SGCE	TSS1500;5'UTR;TSS1500;5'UTR;TSS1500	Island	PEG10:TSS-DMR
cg03384175	0.000441642	0.567708	0.131715	-0.435993	7	94286343	SGCE;PEG10;SGCE;PEG10;SGCE	TSS1500;5'UTR;TSS1500;5'UTR;TSS1500	Island	PEG10:TSS-DMR
cg11985632	4.78272e-05	0.497598	0.08522	-0.412378	7	94286351	SGCE;PEG10;SGCE;PEG10;SGCE	TSS1500;5'UTR;TSS1500;5'UTR;TSS1500	Island	PEG10:TSS-DMR
cg13797824	3.53959e-05	0.503027	0.0917551	-0.411272	7	94286362	SGCE;PEG10;SGCE;PEG10;SGCE	TSS1500;5'UTR;TSS1500;5'UTR;TSS1500	Island	PEG10:TSS-DMR
cg11175683	0.000427754	0.446832	0.0656203	-0.381212	7	94286420	SGCE;PEG10;SGCE;PEG10;SGCE	TSS1500;5'UTR;TSS1500;5'UTR;TSS1500	Island	PEG10:TSS-DMR
cg04521244	0.000216957	0.470183	0.092093	-0.37809	7	94286431	SGCE;PEG10;SGCE;PEG10;SGCE	TSS1500;5'UTR;TSS1500;5'UTR;TSS1500	Island	PEG10:TSS-DMR
cg11562309	0.000191729	0.398257	0.0601721	-0.338085	7	94286473	SGCE;PEG10;SGCE;PEG10;SGCE	TSS1500;5'UTR;TSS1500;5'UTR;TSS1500	Island	PEG10:TSS-DMR
cg18898992	8.0962e-06	0.461412	0.102467	-0.358945	7	94286484	SGCE;PEG10;SGCE;PEG10;SGCE	TSS1500;5'UTR;TSS1500;5'UTR;TSS1500	Island	PEG10:TSS-DMR
cg05096321	0.000151287	0.472842	0.183068	-0.289773	7	94286511	SGCE;PEG10;SGCE;PEG10;SGCE	TSS1500;5'UTR;TSS1500;5'UTR;TSS1500	Island	PEG10:TSS-DMR
cg19663555	9.33458e-05	0.528441	0.20465	-0.323791	7	94286521	SGCE;PEG10;SGCE;PEG10;SGCE	TSS1500;5'UTR;TSS1500;5'UTR;TSS1500	Island	PEG10:TSS-DMR
cg06695761	6.33267e-05	0.50117	0.189509	-0.311661	7	94286526	SGCE;PEG10;SGCE;PEG10;SGCE	TSS1500;5'UTR;TSS1500;5'UTR;TSS1500	Island	PEG10:TSS-DMR
cg21853542	3.61838e-05	0.564808	0.161058	-0.403749	7	94286559	SGCE;PEG10;SGCE;PEG10;SGCE	TSS1500;5'UTR;TSS1500;5'UTR;TSS1500	S_Shore	PEG10:TSS-DMR
cg09890341	3.83318e-05	0.493299	0.0973417	-0.395957	7	94286650	SGCE;PEG10;SGCE;PEG10;SGCE	TSS1500;5'UTR;TSS1500;5'UTR;TSS1500	S_Shore	PEG10:TSS-DMR
cg20041873	5.69225e-05	0.465686	0.0819188	-0.383767	7	94286669	SGCE;PEG10;SGCE;PEG10;SGCE	TSS1500;5'UTR;TSS1500;5'UTR;TSS1500	S_Shore	PEG10:TSS-DMR
cg03436478	0.00366042	0.517355	0.0820707	-0.435284	7	94286760	SGCE;PEG10;SGCE;PEG10;SGCE	TSS1500;5'UTR;TSS1500;5'UTR;TSS1500	S_Shore	PEG10:TSS-DMR
cg05509218	0.00141957	0.61766	0.143627	-0.474033	7	94286793	SGCE;PEG10;SGCE;PEG10;SGCE	TSS1500;5'UTR;TSS1500;5'UTR;TSS1500	S_Shore	PEG10:TSS-DMR
cg22924867	8.52145e-05	0.480524	0.0917412	-0.388782	7	94286834	SGCE;PEG10;SGCE;PEG10;SGCE	TSS1500;5'UTR;TSS1500;5'UTR;TSS1500	S_Shore	PEG10:TSS-DMR
cg01169624	0.000324072	0.583234	0.085811	-0.497423	7	94286936	SGCE;PEG10;SGCE;PEG10;SGCE	TSS1500;5'UTR;TSS1500;5'UTR;TSS1500	S_Shore	PEG10:TSS-DMR
cg03682823	4.01505e-05	0.467109	0.142963	-0.324146	7	94286953	SGCE;PEG10;SGCE;PEG10;SGCE	TSS1500;5'UTR;TSS1500;5'UTR;TSS1500	S_Shore	PEG10:TSS-DMR
cg18139769	0.000143923	0.497811	0.138559	-0.359252	7	94286955	SGCE;PEG10;SGCE;PEG10;SGCE	TSS1500;5'UTR;TSS1500;5'UTR;TSS1500	S_Shore	PEG10:TSS-DMR
cg12397924	4.54721e-05	0.38958	0.122052	-0.267529	7	94287186	PEG10;PEG10	5'UTR;5'UTR	S_Shore	PEG10:TSS-DMR
cg22820921	5.30892e-05	0.366666	0.0941047	-0.272562	7	94287242	PEG10;PEG10	5'UTR;5'UTR	S_Shore	PEG10:TSS-DMR
cg15991553	0.00123755	0.50012	0.27269	-0.22743	14	101290867			Island	MEG3:TSS-DMR
cg23870378	0.0063724	0.436959	0.221905	-0.215054	14	101291068	MEG3;MEG3;MEG3	TSS1500;TSS1500;TSS1500	N_Shore	MEG3:TSS-DMR
cg14034270	0.00362934	0.722685	0.505038	-0.217647	14	101291100	MEG3;MEG3;MEG3	TSS1500;TSS1500;TSS1500	N_Shore	MEG3:TSS-DMR
cg02982753	0.000211451	0.457847	0.234091	-0.223756	14	101291410	MEG3;MEG3;MEG3	TSS1500;TSS1500;TSS1500	N_Shore	MEG3:TSS-DMR
cg24089209	0.000567453	0.539041	0.338141	-0.2009	14	101291459	MEG3;MEG3;MEG3	TSS1500;TSS1500;TSS1500	N_Shore	MEG3:TSS-DMR
cg19643803	0.000605121	0.540158	0.322787	-0.217371	14	101291500	MEG3;MEG3;MEG3	TSS1500;TSS1500;TSS1500	N_Shore	MEG3:TSS-DMR
cg14070323	1.18254e-05	0.564905	0.324598	-0.240307	14	101291856	MEG3;MEG3;MEG3	TSS1500;TSS1500;TSS1500	N_Shore	MEG3:TSS-DMR
cg12967319	0.000363462	0.446231	0.236934	-0.209297	14	101291997	MEG3;MEG3;MEG3	TSS1500;TSS1500;TSS1500	N_Shore	MEG3:TSS-DMR
cg25836301	0.00157424	0.462926	0.228559	-0.234366	14	101292306	MEG3;MEG3;MEG3	TSS200;TSS200;TSS200	Island	MEG3:TSS-DMR
cg09926418	0.000147401	0.482895	0.224609	-0.258286	14	101292392	MEG3;MEG3;MEG3	TSS200;TSS200;TSS200	Island	MEG3:TSS-DMR
cg14759154	0.000632408	0.517386	0.290602	-0.226784	14	101292419	MEG3;MEG3;MEG3;MEG3;MEG3;MEG3;MEG3;MEG3;MEG3;MEG3;MEG3;MEG3;MEG3;MEG3;MEG3;MEG3	TSS200;TSS200;TSS200;TSS200;TSS200;TSS200;TSS200;TSS200;TSS200;TSS200;TSS200;TSS200;TSS200;TSS200;TSS200;TSS200	Island	MEG3:TSS-DMR
cg23176399	0.00165258	0.496674	0.224268	-0.272406	14	101292643	MEG3;MEG3;MEG3	Body;Body;Body	Island	MEG3:TSS-DMR
cg00743158	0.00306452	0.560366	0.257091	-0.303275	14	101293635	MEG3;MEG3;MEG3;MEG3;MEG3;MEG3;MEG3;MEG3;MEG3;MEG3;MEG3;MEG3;MEG3;MEG3;MEG3;MEG3	Body;Body;Body;Body;Body;Body;Body;Body;Body;Body;Body;Body;Body;Body;Body;Body	Island	MEG3:TSS-DMR
cg09291977	0.00103162	0.534032	0.218809	-0.315223	14	101293645	MEG3;MEG3;MEG3;MEG3;MEG3;MEG3;MEG3;MEG3;MEG3;MEG3;MEG3;MEG3;MEG3;MEG3;MEG3;MEG3	Body;Body;Body;Body;Body;Body;Body;Body;Body;Body;Body;Body;Body;Body;Body;Body	Island	MEG3:TSS-DMR
